# Supplementary material for: Key Factors of Adherence in Cardiological Follow-Up of Adults with Congenital Heart Disease
Source: J Cardiovasc Dev Dis. 2025 Jan 24;12(2):39. doi: 10.3390/jcdd12020039 (PMC11856703; doi:10.3390/jcdd12020039)
Supplement: Supplementary file 1 [file jcdd-12-00039-s001.zip]

Archive with 1 entries (1 files):
- jcdd-3425245-supplementary.pdf
